# Supplementary material for: Classification Importance of Seed Morphology and Insights on Large-Scale Climate-Driven Strophiole Size Changes in the Iberian Endemic Chasmophytic Genus Petrocoptis (Caryophyllaceae)
Source: Plants (Basel). 2024 Nov 15;13(22):3208. doi: 10.3390/plants13223208 (PMC11598283; doi:10.3390/plants13223208)
Supplement: Supplementary file 1 [file plants-13-03208-s001.zip]

Archive with 1 entries (1 files):
- plants-3300602-supplementary.pdf
